# Supplementary material for: Wireless soft millirobots for climbing three-dimensional surfaces in confined spaces
Source: Sci Adv. 2022 May 27;8(21):eabn3431. doi: 10.1126/sciadv.abn3431 (PMC9140972; doi:10.1126/sciadv.abn3431)
Supplement: Supplementary file 2 — Movies S1 to S7 [file sciadv.abn3431_movies_s1_to_s7.zip]

Archive with 7 entries (7 files):
- sciadv.abn3431_movie_s1.mp4
- sciadv.abn3431_movie_s2.mp4
- sciadv.abn3431_movie_s3.mp4
- sciadv.abn3431_movie_s4.mp4
- sciadv.abn3431_movie_s5.mp4
- sciadv.abn3431_movie_s6.mp4
- sciadv.abn3431_movie_s7.mp4
